# Supplementary material for: How Far Can Interventions to Increase Income Improve Adolescent Mental Health? Evidence From the UK Millennium Cohort Study and Next Steps
Source: J Prev Health Promot. 2024 Mar 21;5(1):153–81. doi: 10.1177/26320770231204993 (PMC13021090; doi:10.1177/26320770231204993)
Supplement: sj-xlsx-1-prv-10.1177_26320770231204993 – Supplemental material for How Far Can Interventions to Increase Income Improve Adolescent Mental Health? Evidence From the UK Millennium Cohort Study and Next Steps [file sj-xlsx-1-prv-10.1177_26320770231204993.xlsx]

## Sheet: Table 1
Table 1
Descriptive Statistics for the Millennium Cohort Study Sample
Cohort member characteristic	Value
Sex assigned at birth
Male	0.48
Female	0.52
Ethnicity
White	0.84
Mixed	0.04
Indian	0.02
Pakistani and Bangladeshi	0.05
Black and Black British	0.04
Other ethnic group (including Chinese)	0.01
Country of birth
England	0.83
Wales	0.05
Scotland	0.09
Northern Ireland	0.04
Parent or guardian single at cohort member age 14	0.28
Housing tenure
Rented/other	0.41
Owned outright/with a mortgage	0.59
Net Equivalized Household Income averaged from cohort member age 9 months to 14 years
Weekly household income	358.03
Lowest quintile	0.21
Second quintile	0.22
Third quintile	0.2
Fourth quintile	0.18
Highest quintile	0.19
Parent or guardian financial strain averaged from cohort member age 9 months to 14 years
Highest quintile (managing least well)	0.15
Fourth quintile	0.2
Third quintile	0.17
Second quintile	0.24
Lowest quintile (managing best)	0.24
Cohort member assessed relative family wealth at age 11
Poorer	0.05
Same	0.85
Richer	0.1
Highest in household occupational classification (NS-SEC)
1. Managerial and professional	0.41
2. Intermediate	0.13
3. Small employers and self-employed	0.08
4. Lower supervisory and technical	0.11
5. Semi-routine and routine	0.27
Highest in household education
No qualifications	0.11
NVQ1 (lowest qualifications)	0.07
NVQ2	0.27
NVQ3	0.16
NVQ4	0.33
NVQ5 (highest qualifications)	0.06
Index 3 (lowest decile income + lowest decile strain + poorer)
None	0.74
1	0.25
2 or 3	0.02
Index 5 (lowest decile income + lowest decile strain + poorer + no education/NVQ1 + NS-SEC 5)
None	0.49
1	0.34
2	0.14
3 or more	0.04
Mental health of cohort member
SMFQ clinical levels (score ≥12) at age 14	0.149
K6 clinical levels (score ≥13) at age 17	0.15
Mental health of main parent or guardian
K6 clinical levels (score ≥13) when cohort member age 17	0.07
Note. N = 13,283. NVQ = National Vocational Qualifications (higher levels signify higher educational achievement and training). None = No qualifications; NVQ1 = equivalent to lower grades in academic qualifications usually gained at age 16: GCSE grades 3 to 1 or D to G; NVQ2 = equivalent to higher grades in academic qualifications usually gained at age 16: GCSE grades 9 to 4 or A* to C; NVQ3 = eq…

## Sheet: Table 2
Table 2
Prevalence of SMFQ Clinical Levels (≥12) at Age 14 by Average Net Equivalized Household Income and Other SES
Characteristic	SMFQ score ≥12	95% CI		OR	SE
		LL	UL
All	0.149	0.141	0.158
Sex assigned at birth
Male	0.083	0.073	0.093
Female	0.22	0.206	0.233
Net Equivalised Household Income averaged from cohort member age 9 months to 14 years
Lowest quintile	0.154	0.133	0.174	1.34**	(0.14)
Second quintile	0.177	0.157	0.198	1.59***	(0.16)
Third quintile	0.151	0.132	0.17	1.31**	(0.13)
Fourth quintile	0.138	0.12	0.156	1.18	(0.12)
Highest quintile	0.12	0.105	0.134	Ref
Assigned female at birth
Lowest quintile	0.224	0.192	0.257	1.44**	(0.19)
Second quintile	0.257	0.223	0.291	1.73***	(0.21)
Third quintile	0.228	0.198	0.258	1.47**	(0.18)
Fourth quintile	0.214	0.185	0.243	1.36*	(0.16)
Highest quintile	0.167	0.144	0.191	Ref
Assigned male at birth
Lowest quintile	0.086	0.062	0.109	1.16	(0.23)
Second quintile	0.104	0.08	0.128	1.43*	(0.26)
Third quintile	0.078	0.056	0.1	1.04	(0.21)
Fourth quintile	0.067	0.049	0.086	0.89	(0.18)
Highest quintile	0.075	0.058	0.092	Ref
Parent or guardian financial strain averaged from cohort member age 9 months to 14 years
Highest quintile (managing least well)	0.187	0.167	0.207	1.74***	(0.18)
Fourth quintile	0.159	0.141	0.178	1.43**	(0.16)
Third quintile	0.137	0.117	0.157	1.2	(0.13)
Second quintile	0.124	0.108	0.14	1.07	(0.12)
Lowest quintile (managing best)	0.117	0.1	0.134	Ref
Cohort member assessed relative family wealth at age 11
Poorer	0.247	0.198	0.297	2.05***	(0.37)
Same	0.144	0.135	0.153	1.05	(0.12)
Richer	0.138	0.112	0.164	Ref
Highest in household occupational classification (NS-SEC)
1. Managerial and professional	0.137	0.124	0.149	Ref
2. Intermediate	0.16	0.135	0.185	1.20+	(0.13)
3. Small employer and self-employed	0.137	0.108	0.165	1	(0.13)
4. Lower supervisory and technical	0.16	0.133	0.186	1.2	(0.14)
5.Semi-routine and routine	0.163	0.145	0.18	1.23**	(0.10)
Highest in household education
No qualifications	0.126	0.099	0.154	0.92	(0.15)
NVQ1 (lowest qualifications)	0.158	0.122	0.193	1.19	(0.20)
NVQ2	0.165	0.147	0.183	1.26*	(0.15)
NVQ3	0.157	0.136	0.177	1.19	(0.15)
NVQ4	0.141	0.127	0.155	1.04	(0.11)
NVQ5 (highest qualifications)	0.136	0.113	0.158	Ref
Index 3 (decile income + decile strain + poorer)
None	0.14	0.13	0.149	Ref
1	0.167	0.148	0.186	1.23**	(0.09)
2 or 3	0.289	0.2	0.379	2.50***	(0.57)
Index 5 (decile income + decile strain + poorer + no education/NVQ1 + NS-SEC 5)
None	0.135	0.124	0.146	Ref
1	0.161	0.146	0.176	1.22**	(0.09)
2	0.16	0.133	0.188	1.22+	(0.14)
3 or more	0.184	0.132	0.236	1.44*	(0.26)
Note. CI = confidence interval; LL = lower limit; UL = upper limit; Ref = reference group for calculation of odds ratios.
*** p <0.001, ** p <0.01, * p <0.05, + p <0.10.

## Sheet: Table 3
Table 3
Prevalence of K6 Clinical Levels (≥13) at Age 17 by Average Net Equivalized Household Income and Other SES
Characteristic	K6 score ≥13	95% CI		OR	SE
		LL	UL
All	0.15	0.141	0.159
Sex assigned at birth
Male	0.092	0.082	0.102
Female	0.212	0.198	0.225
Net Equivalised Household Income averaged from cohort member age 9 months to 14 years
All
Lowest quintile	0.164	0.142	0.185	1.48***	(0.16)
Second quintile	0.175	0.155	0.196	1.61***	(0.16)
Third quintile	0.145	0.126	0.165	1.28*	(0.13)
Fourth quintile	0.142	0.125	0.159	1.25*	(0.14)
Highest quintile	0.117	0.103	0.131	Ref
Assigned female at birth
Lowest quintile	0.275	0.243	0.308	1.75***	(0.22)
Second quintile	0.229	0.2	0.258	1.83***	(0.23)
Third quintile	0.205	0.172	0.237	1.51**	(0.19)
Fourth quintile	0.169	0.142	0.196	1.29*	(0.17)
Highest quintile	0.144	0.118	0.17	Ref
Assigned male at birth
Lowest quintile	0.083	0.066	0.1	1.09	(0.20)
Second quintile	0.098	0.075	0.12	1.35+	(0.21)
Third quintile	0.08	0.06	0.101	0.97	(0.16)
Fourth quintile	0.108	0.085	0.132	1.2	(0.21)
Highest quintile	0.09	0.065	0.114	Ref
Parental financial strain averaged from cohort member age 9 months to 14 years
Highest quintile (managing least well)	0.189	0.169	0.209	2.01***	(0.21)
Fourth quintile	0.167	0.148	0.185	1.73***	(0.19)
Third quintile	0.141	0.121	0.16	1.41**	(0.17)
Second quintile	0.124	0.106	0.142	1.22+	(0.15)
Lowest quintile (managing best)	0.104	0.088	0.119	Ref
Cohort member assessed relative family wealth at age 11
Poorer	0.253	0.202	0.304	2.17***	(0.40)
Same	0.145	0.136	0.154	1.09	(0.13 )
Richer	0.135	0.109	0.161	Ref
Highest in household occupational classification (NS-SEC)
1. Managerial and professional	0.135	0.124	0.145	Ref
2. Intermediate	0.153	0.131	0.175	1.16	(0.12)
3. Small employer and self-employed	0.147	0.116	0.178	1.11	(0.15)
4. Lower supervisory and technical	0.168	0.142	0.194	1.30*	(0.13)
5. Semi-routine and routine	0.165	0.146	0.185	1.27**	(0.11)
Highest in household education
No qualifications	0.145	0.115	0.176	1.11	(0.18)
NVQ1 (lowest qualifications)	0.174	0.137	0.212	1.38+	(0.23)
NVQ2	0.156	0.138	0.173	1.21	(0.15)
NVQ3	0.16	0.139	0.181	1.25+	(0.17)
NVQ4	0.14	0.128	0.152	1.07	(0.13)
NVQ5 (highest qualifications)	0.132	0.109	0.155	Ref
Index 3 (decile income + decile strain + poorer)
None	0.139	0.129	0.149	Ref
1	0.172	0.155	0.19	1.29***	(0.09)
2 or 3	0.293	0.198	0.388	2.56***	(0.60)
Index 5 (decile income + decile strain + poorer + no education/NVQ1 + NS-SEC 5)
None	0.134	0.124	0.145	Ref
1	0.155	0.139	0.17	1.18*	(0.09)
2	0.18	0.151	0.21	1.42**	(0.15)
3 or more	0.203	0.145	0.262	1.64**	(0.31)
Note. CI = confidence interval; LL = lower limit; UL = upper limit; Ref = reference group for calculation of odds ratios.
*** p <0.001, ** p <0.01, * p <0.05, + p <0.10.

## Sheet: Table 4
Table 4
Main Parent or Guardian K6 Clinical Levels (≥13) at Cohort Member Age 17 by Average Net Equivalized Household Income and Other SES
Characteristic	K6 score ≥13	95% CI		OR	SE
		LL	UL
All	0.066	0.058	0.074
Net Equivalised Household Income (9 months to age 11, OECD equivalised)
Lowest quintile	0.131	0.109	0.154	9.83***	(2.21)
Second quintile	0.096	0.078	0.115	6.94***	(1.56)
Third quintile	0.049	0.036	0.062	3.35***	(0.82)
Fourth quintile	0.024	0.016	0.033	1.63+	(0.43)
Highest quintile	0.015	0.009	0.021	Ref
Parental financial strain averaged from cohort member age 9 months to 14 years
Highest quintile (managing least well)	0.148	0.127	0.17	17.19***	(5.75)
Fourth quintile	0.071	0.056	0.086	7.56***	(2.57)
Third quintile	0.038	0.026	0.05	3.87***	(1.44)
Second quintile	0.025	0.016	0.034	2.54*	(0.96)
Lowest quintile (managing best)	0.01	0.004	0.017	Ref
Cohort member-assessed relative family wealth at age 11
Poorer	0.128	0.087	0.17	2.70***	(0.73)
Same	0.064	0.056	0.072	1.26	(0.26)
Richer	0.052	0.032	0.072	Ref
Parental occupational classification (NS-SEC) (highest in household )
1. Managerial and professional	0.032	0.025	0.039	Ref
2. Intermediate	0.058	0.042	0.075	1.87***	(0.35)
3. Small employer and self-employed	0.072	0.047	0.098	2.36***	(0.52)
4. Lower supervisory and technical	0.09	0.066	0.114	3.01***	(0.56)
5. Semi-routine and routine	0.111	0.09	0.131	3.78***	(0.57)
Education
No qualifications	0.139	0.106	0.172	10.80***	(3.92)
NVQ1 (lowest qualifications)	0.106	0.073	0.139	7.95***	(2.88)
NVQ2	0.079	0.063	0.094	5.73***	(1.97)
NVQ3	0.062	0.046	0.078	4.44***	(1.61)
NVQ4	0.037	0.029	0.045	2.55**	(0.86)
NVQ5 (highest qualifications)	0.015	0.005	0.024	Ref
Index 3 (decile income + decile strain + poorer)
None	0.051	0.044	0.059	Ref
1	0.098	0.079	0.117	2.00***	(0.25)
2 or 3	0.234	0.145	0.323	5.61***	(1.44)
Index 5 (decile income + decile strain + poorer + no education/NVQ1 + NS-SEC 5)
None	0.036	0.029	0.043	Ref
1	0.067	0.054	0.08	1.92***	(0.27)
2	0.124	0.098	0.149	3.77***	(0.55)
3 or more	0.239	0.166	0.313	8.39***	(1.87)
Note. CI = confidence interval; LL = lower limit; UL = upper limit; Ref = reference group for calculation of odds ratios.
*** p <0.001, ** p <0.01, * p <0.05, + p <0.10.

## Sheet: Table 5
Table 5
Main Parent or Guardian K6 Clinical Levels (≥13) at Cohort Member Age 17 Predicted by Average Net Equivalized Household Income and Controlling for Malaise Inventory Clinical Levels of Psychological Distress at Cohort Member Age 9 Months
Characteristic	K6 score ≥13	95% CI		Model 1 OR	Model 1 SE	Model 2 OR	Model 2 SE
		LL	UL
Income quintile
Lowest quintile	0.131	0.109	0.154	9.83***	(2.21)	7.09***	(1.64)
Second quintile	0.096	0.078	0.115	6.94***	(1.56)	5.43***	(1.25)
Third quintile	0.049	0.036	0.062	3.35***	(0.82)	2.87***	(0.72)
Fourth quintile	0.024	0.016	0.033	1.63+	(0.43)	1.51	(0.40)
Highest quintile	0.015	0.009	0.021	Ref
Parent or guardian Malaise Inventory at cohort member age 9 months (standardized continuous measure)						1.67***	(0.07)
Note. CI = confidence interval; LL = lower limit; UL = upper limit; Ref = reference group for calculation of odds ratios.
*** p <0.001, ** p <0.01, * p <0.05, + p <0.10.

## Sheet: Table 6
Table 6
Descriptive Statistics for the Next Steps Sample
Cohort member characteristic	Value
Sex assigned at birth
Male	0.485
Female	0.515
Ethnicity
White	0.853
Mixed	0.027
Indian	0.023
Pakistani and Bangladeshi	0.037
Black and Black British	0.041
Other ethnic group (including Chinese)	0.019
Employment
Full- time (30+ hours/week)	0.7
Part-time (<30 hours/week)	0.139
Not in work	0.161
Housing tenure
Rented/other	0.789
Owned outright/with a mortgage	0.211
Individual income
Weekly income	299.9
Lowest quintile	0.196
Second quintile	0.198
Third quintile	0.21
Fourth quintile	0.214
Highest quintile	0.182
Financial strain
Finding it quite or very difficult	0.079
Just about getting by	0.205
Doing alright	0.449
Living comfortably	0.267
Occupational classification (NS-SEC)
1. Managerial and professional	0.352
2. Intermediate	0.14
3. Small employers and self-employed	0.053
4. Lower supervisory and technical	0.083
5. Semi-routine and routine	0.198
Not classifiable	0.174
Education
No qualifications	0.091
NVQ1 (lowest qualifications)	0.164
NVQ2	0.257
NVQ3	0.159
NVQ4	0.212
NVQ5 (highest qualifications)	0.118
Index A (lowest decile income + difficult to manage)
None	0.829
1	0.158
2	0.013
Index B (lowest decile income + difficult to manage + poorer + no education/NVQ1 + NS-SEC 5)
None	0.5
1	0.267
2	0.161
3 or more	0.071
Mental health
GHQ-12 clinical levels (≥4)	0.253
Note. N = 6,814. NVQ = National Vocational Qualifications (higher levels signify higher educational achievement and training). None = No qualifications; NVQ1 = equivalent to lower grades in academic qualifications usually gained at age 16: GCSE grades 3 to 1 or D to G; NVQ2 = equivalent to higher grades in academic qualifications usually gained at age 16: GCSE grades 9 to 4 or A* to C; NVQ3 = equ…

## Sheet: Table 7
Table 7
Prevalence of GHQ-12 Clinical Levels (≥4) at Age 25 by Individual Income and Other SES
Characteristic	GHQ-12 score ≥4	95% CI		OR	SE
		LL	UL
All	0.253	0.24	0.265
Sex assigned at birth
Male	0.238	0.22	0.257
Female	0.268	0.252	0.286
Individual income
Lowest quintile	0.288	0.254	0.325	1.26*	(0.14)
Second quintile	0.282	0.251	0.314	1.22+	(0.13)
Third quintile	0.239	0.213	0.267	0.98	(0.10)
Fourth quintile	0.217	0.194	0.241	0.86	(0.08)
Highest quintile	0.243	0.22	0.267	Ref
Financial strain
Finding it quite or very difficult	0.596	0.539	0.651	9.70***	(1.37)
Just about getting by	0.367	0.335	0.4	3.81***	(0.40)
Doing alright	0.215	0.197	0.233	1.80***	(0.17)
Living comfortably	0.132	0.116	0.15	Ref
Occupational classification (NS-SEC)
1. Managerial and professional	0.207	0.19	0.225	Ref
2. Intermediate	0.234	0.206	0.265	1.17	(0.12)
3. Small employers and self-employed	0.186	0.138	0.246	0.88	(0.17)
4. Lower supervisory and technical	0.191	0.153	0.235	0.9	(0.13)
5. Semi-routine and routine	0.249	0.22	0.28	1.27*	(0.12)
Not classifiable	0.42	0.382	0.459	2.78***	(0.27)
Education
No qualifications	0.284	0.237	0.337	1.43*	(0.22)
NVQ1 (lowest qualifications)	0.274	0.236	0.315	1.36*	(0.19)
NVQ2	0.247	0.223	0.273	1.18	(0.14)
NVQ3	0.261	0.234	0.29	1.27*	(0.15)
NVQ4	0.244	0.222	0.269	1.17	(0.13)
NVQ5 (highest qualifications)	0.217	0.188	0.249	Ref
Index A (lowest decile income + difficult to manage)
None	0.221	0.209	0.234	Ref
1	0.39	0.35	0.431	2.25***	(0.21)
2	0.685	0.509	0.82	7.66***	(2.91)
Index B (lowest decile income + difficult to manage + NS-SEC 5/unclassifiable + no qualifications/NVQ1)
None	0.204	0.189	0.219	Ref
1	0.254	0.231	0.278	1.33***	(0.11)
2	0.327	0.289	0.366	1.90***	(0.19)
3 or more	0.441	0.372	0.514	3.09***	(0.48)
Note. CI = confidence interval; LL = lower limit; UL = upper limit; Ref = reference group for calculation of odds ratios.
*** p <0.001, ** p <0.01, * p <0.05, + p <0.10.

## Sheet: Table 8.1
Table 8.1
Examination of Moderators in Prevalence of GHQ12 Clinical Levels (≥4) at Age 25 by Individual Income and Other SES, With Odds Ratio Differences Comparing Best Off Income/SES Group to Other Groups - by Sex Assigned at Birth
	Male 51.5%					Female 48.5%
Characteristic	Proportion	CI		OR	SE	Proportion	CI		OR	SE	Sig. interaction
		LL	UL				LL	UL
GHQ-12 clinical levels (≥4) prevalence	0.238	0.22	0.257			0.268	0.252	0.286
Individual income
Lowest quintile	0.276	0.233	0.325	1.49*	(0.27)	0.308	0.258	0.364	1.26	(0.19)	No
Second quintile	0.271	0.23	0.315	1.45*	(0.25)	0.297	0.253	0.346	1.2	(0.16)	No
Third quintile	0.229	0.194	0.268	1.16	(0.20)	0.245	0.209	0.285	0.92	(0.12)	No
Fourth quintile	0.186	0.155	0.222	0.89	(0.16)	0.249	0.218	0.283	0.94	(0.11)	No
Highest quintile	0.204	0.165	0.25	Ref		0.261	0.233	0.291	Ref
Financial strain
Finding it quite or very difficult	0.596	0.509	0.677	10.29***	(2.19)	0.596	0.521	0.666	9.07***	(1.66)	No
Just about getting by	0.378	0.329	0.429	4.23***	(0.67)	0.357	0.317	0.399	3.41***	(0.46)	No
Doing alright	0.187	0.163	0.213	1.60***	(0.23)	0.243	0.219	0.268	1.97***	(0.23)	No
Living comfortably	0.125	0.103	0.152	Ref		0.14	0.118	0.164	Ref
Note. CI = confidence interval; LL = lower limit; UL = upper limit; Ref = reference group for calculation of odds ratios.
*** p <0.001, ** p <0.01, * p <0.05, + p <0.10.

## Sheet: Table 8.2
Table 8.2
Examination of Moderators in Prevalence of GHQ12 Clinical Levels (≥4) at Age 25 by Individual Income and Other SES, With Odds Ratio Differences Comparing Best Off Income/SES Group to Other Groups - by Whether Has Children
	Children 26.4%					No children 73.6%
Characteristic	Proportion	CI		OR	SE	Proportion	CI		OR	SE	Sig. interaction
		LL	UL				LL	UL
GHQ-12 clinical levels (≥4) prevalence	0.273	0.246	0.302			0.245	0.231	0.259
Individual income
Lowest quintile	0.3	0.241	0.367	1.04	(0.24)	0.282	0.242	0.326	1.28+	(0.16)	No
Second quintile	0.297	0.238	0.362	1.03	(0.24)	0.275	0.241	0.311	1.24+	(0.14)	No
Third quintile	0.237	0.187	0.296	0.76	(0.18)	0.236	0.207	0.267	1.01	(0.11)	No
Fourth quintile	0.238	0.188	0.296	0.76	(0.18)	0.213	0.188	0.24	0.88	(0.09)	No
Highest quintile	0.291	0.226	0.367	Ref		0.234	0.21	0.261	Ref
Financial strain
Finding it quite or very difficult	0.537	0.442	0.63	7.58***	(2.19)	0.631	0.56	0.696	11.25***	(1.92)	No
Just about getting by	0.356	0.3	0.416	3.61***	(0.90)	0.373	0.336	0.413	3.92***	(0.46)	No
Doing alright	0.208	0.173	0.248	1.71*	(0.42)	0.217	0.198	0.237	1.82***	(0.18)	No
Living comfortably	0.133	0.092	0.189	Ref		0.132	0.115	0.151	Ref
Note. CI = confidence interval; LL = lower limit; UL = upper limit; Ref = reference group for calculation of odds ratios.
*** p <0.001, ** p <0.01, * p <0.05, + p <0.10.

## Sheet: Table 8.3
Table 8.3
Examination of Moderators in Prevalence of GHQ12 Clinical Levels (≥4) at Age 25 by Individual Income and Other SES, With Odds Ratio Differences Comparing Best Off Income/SES Group to Other Groups - by Whether Living With Parents
	Living with parents (31.4%)					Not living with parents (68.6%)
Characteristic	Proportion	CI		OR	SE	Proportion	CI		OR	SE	Sig. interaction
		LL	UL				LL	UL
GHQ-12 clinical levels (≥4) prevalence	0.286	0.263	0.309			0.238	0.223	0.253
Individual income
Lowest quintile	0.286	0.235	0.344	1.03	(0.19)	0.289	0.246	0.337	1.35*	(0.19)	No
Second quintile	0.291	0.241	0.346	1.05	(0.19)	0.277	0.24	0.318	1.27+	(0.16)	No
Third quintile	0.304	0.255	0.356	1.12	(0.20)	0.206	0.177	0.238	0.86	(0.11)	No
Fourth quintile	0.264	0.22	0.313	0.92	(0.16)	0.199	0.174	0.228	0.83+	(0.10)	No
Highest quintile	0.281	0.232	0.335	Ref		0.232	0.206	0.26	Ref
Financial strain
Finding it quite or very difficult	0.601	0.502	0.693	8.78***	(2.16)	0.593	0.523	0.66	10.14***	(1.74)	No
Just about getting by	0.412	0.356	0.47	4.07***	(0.74)	0.345	0.307	0.386	3.66***	(0.47)	No
Doing alright	0.249	0.217	0.283	1.92***	(0.31)	0.199	0.179	0.221	1.73***	(0.20)	No
Living comfortably	0.147	0.117	0.183	Ref		0.126	0.107	0.147	Ref
Note. CI = confidence interval; LL = lower limit; UL = upper limit; Ref = reference group for calculation of odds ratios.
*** p <0.001, ** p <0.01, * p <0.05, + p <0.10.

[truncated: 3 more sheets: Table 8.4, Table 8.5, Table 8.6]
